# Supplementary material for: The Perspective on Secondary Research Practices: A Cross-Sectional Analysis
Source: Healthcare (Basel). 2025 Apr 17;13(8):927. doi: 10.3390/healthcare13080927 (PMC12027147; doi:10.3390/healthcare13080927)
Supplement: Supplementary file 1 [file healthcare-13-00927-s001.zip]

Archive with 2 entries (2 files):
- Supplementary information.pdf
- Survey raw data.xlsx
