# Supplementary material for: The Perspective on Secondary Research Practices: A Cross-Sectional Analysis
Source: Healthcare (Basel). 2025 Apr 17;13(8):927. doi: 10.3390/healthcare13080927 (PMC12027147; doi:10.3390/healthcare13080927)
Supplement: Supplementary file 1 [file healthcare-13-00927-s001.zip › Survey raw data.xlsx]

## Sheet: Sheet1
Timestamp	1. What is your age?	1. What is your age?	5. How much experience are you in the secondary studies field (in years)?	1. Which medical databases do you use during the development of systematic reviews (You may choose multiple answers)	1. Which medical databases do you use during the development of systematic reviews (You may choose multiple answers)	COCHRANE	EMBASE	PubMED	CENTRAL	SD	Scopus	WOS	Psych	Other	2. Do you use literature management software?	If 2- a/b, Choose the software which you use:	EndNote	mendeley	Zotero	Covidence	Others	3. Which types of secondary studies did you prepare in the past (You may choose multiple answers):	systematic rev	scoping	rapid	qualitative	umbrella	evidence map	Others		4. Do you always register the protocol for secondary studies?	On which websites do you upload the Systematic Review protocol? (You may choose multiple answers)	Prospero	cochrane	osf	datadryad	others	5. Have you conducted a Cochrane review yet?		6. Do you use tools for creating keyword series?	6.a Which tools do you use for creating keyword series? (You may choose multiple answers)	MeSH	Emtree	ICD10	MedDRA	CINAHL	7. Do you use software for Systematic Review?	7.1 Which software for Systematic Review do you use? (You may choose multiple answers)	rayyan
2023-01-17 21:11:27	39	30-39	>10 years	Cochrane Library, PubMed	Cochrane Library, PubMed	Yes	No	No	No	No	No	No	No	No	Always	Papers	No	No	No	No	Yes	Scoping Review	No	Yes	No	No	No	No	No		Sometimes	cochrane .org	No	Yes	No	No	No	Yes		No							No
2023-01-17 23:19:29	34	30-39	5-10 years	Cochrane Library, EMBASE, PubMed, PubMed Central	Cochrane Library, EMBASE, PubMed, PubMed Central	Yes	Yes	Yes	Yes	No	No	No	No	No	Always	EndNote, Mendeley	Yes	Yes	No	No	No	Systematic Review, Qualitative Systematic Review	Yes	No	No	Yes	No	No	No		Yes, always	osf .io, Prospero	Yes	No	Yes	No	No	No		No							Yes	Rayyan	Yes
2023-01-17 23:31:56	61	60-69	>10 years	Cochrane Library, EMBASE, PubMed, Web of Science	Cochrane Library, EMBASE, PubMed, Web of Science	Yes	Yes	Yes	No	No	No	Yes	No	No	Sometimes	Zotero	No	No	Yes	No	No	Rapid Review, Systematic Review	Yes	No	Yes	No	No	No	No		Yes, always	crd. york .ac .uk/prospero/	Yes	No	No	No	No	No		No							No
2023-01-18 03:38:51	33	30-39	5-10 years	Cochrane Library, EMBASE, PubMed, Science Direct, Scopus, Web of Science, PsychInfo	Cochrane Library, EMBASE, PubMed, Science Direct, Scopus, Web of Science, PsychInfo	Yes	Yes	Yes	No	Yes	Yes	Yes	Yes	No	Always	EndNote, Covidence	Yes	No	No	Yes	No	Scoping Review, Systematic Review	Yes	Yes	No	No	No	No	No		Sometimes	Prospero	Yes	No	No	No	No	No		No							No
2023-01-18 04:18:41	34	30-39	1-5 years	PubMed, PEDro, Google scholar	PubMed, Other	No	No	Yes	No	No	No	No	No	Yes	Always	Mendeley, Zotero	No	Yes	Yes	No	No	Systematic Review	Yes	No	No	No	No	No	No		Yes, always	crd. york .ac .uk/prospero/	Yes	No	No	No	No	No		No							Yes	RevMan	No
2023-01-18 07:07:46	40	40-49	>10 years	Cochrane Library, EMBASE, PubMed Central, Science Direct, Scopus, Web of Science, PsychInfo	Cochrane Library, EMBASE, PubMed Central, Science Direct, Scopus, Web of Science, PsychInfo	Yes	Yes	No	Yes	Yes	Yes	Yes	Yes	No	Always	EndNote, Mendeley, Zotero, Covidence	Yes	Yes	Yes	Yes	No	Scoping Review, Systematic Review	Yes	Yes	No	No	No	No	No		Sometimes	cochrane .org, crd. york .ac .uk/prospero/	Yes	Yes	No	No	No	No		No							Yes	Covidence	No
2023-01-18 08:26:40	55	50-59	5-10 years	Cochrane Library, EMBASE, PubMed, Scopus	Cochrane Library, EMBASE, PubMed, Scopus	Yes	Yes	Yes	No	No	Yes	No	No	No	Sometimes	EndNote, REVMAN, Covidence	Yes	No	No	Yes	Yes	Rapid Review, Scoping Review, Systematic Review, Umbrella Review, Qualitative Systematic Review	Yes	Yes	Yes	Yes	Yes	No	No		Sometimes	Prospero, York	Yes	No	No	No	No	Yes		No							Yes	Covidence, REVMAN: but I don't actually understand the question, is this just for the searches?	No
2023-01-18 08:32:41	44	40-49	>10 years	Cochrane Library, EMBASE, PubMed, PubMed Central, Science Direct, Scopus	Cochrane Library, EMBASE, PubMed, PubMed Central, Science Direct, Scopus	Yes	Yes	Yes	Yes	Yes	Yes	No	No	No	Always	EndNote	Yes	No	No	No	No	Systematic Review, Umbrella Review	Yes	No	No	No	Yes	No	No		Sometimes	crd. york .ac .uk/prospero/	Yes	No	No	No	No	No		No							No
2023-01-18 08:41:11	42	40-49	1-5 years	PubMed, Web of Science	PubMed, Web of Science	No	No	Yes	No	No	No	Yes	No	No	Always	Mendeley, Papers, Zotero	No	Yes	Yes	No	Yes	Systematic Review	Yes	No	No	No	No	No	No		Yes, always	cochrane .org	No	Yes	No	No	No	No		No							Yes	Excel/Google Sheets	No
2023-01-18 08:57:51	34	30-39	5-10 years	Cochrane Library, EMBASE, PubMed, Scopus, Web of Science	Cochrane Library, EMBASE, PubMed, Scopus, Web of Science	Yes	Yes	Yes	No	No	Yes	Yes	No	No	Always	EndNote, Zotero	Yes	No	Yes	No	No	Rapid Review, Scoping Review, Systematic Review	Yes	Yes	Yes	No	No	No	No		No, never							No		No							Yes	DistillerSR, EPPI-Reviewer Web, Rayyan, Excel templates, developed by me or my team, for data extraction / RoB assessment	Yes
2023-01-18 10:00:48	40	40-49	1-5 years	Cochrane Library, EMBASE, PubMed, PubMed Central, Scopus, Web of Science	Cochrane Library, EMBASE, PubMed, PubMed Central, Scopus, Web of Science	Yes	Yes	Yes	Yes	No	Yes	Yes	No	No	Always	EndNote	Yes	No	No	No	No	Rapid Review, Scoping Review, Systematic Review, Qualitative Systematic Review	Yes	Yes	Yes	Yes	No	No	No		Sometimes	crd. york .ac .uk/prospero/	Yes	No	No	No	No	Yes		No							Yes	Covidence, EPPI-Reviewer Web	No
2023-01-18 11:33:08	30	30-39	5-10 years	PubMed, PubMed Central, Science Direct, Scopus, Web of Science	PubMed, PubMed Central, Science Direct, Scopus, Web of Science	No	No	Yes	Yes	Yes	Yes	Yes	No	No	Always	Citavi	No	No	No	No	Yes	Systematic Review	Yes	No	No	No	No	No	No		No, never							No		No							No
2023-01-18 12:10:22	62	60-69	>10 years	Cochrane Library, EMBASE, Scopus, Web of Science, PsychInfo, Medline on Ovid not Pubmed	Cochrane Library, EMBASE, Scopus, Web of Science, PsychInfo, Other	Yes	Yes	No	No	No	Yes	Yes	Yes	Yes	Sometimes	EndNote	Yes	No	No	No	No	Rapid Review, Scoping Review, Systematic Review, Umbrella Review, Qualitative Systematic Review	Yes	Yes	Yes	Yes	Yes	No	No		Yes, always	crd. york .ac .uk/prospero/,	Yes	No	No	No	No	Yes		No							No
2023-01-18 16:06:24	39	30-39	5-10 years	EMBASE, PubMed, Science Direct, Scopus, Web of Science, PsychInfo	EMBASE, PubMed, Science Direct, Scopus, Web of Science, PsychInfo	No	Yes	Yes	No	Yes	Yes	Yes	Yes	No	Always	EndNote	Yes	No	No	No	No	Systematic Review	Yes	No	No	No	No	No	No		Sometimes	crd. york .ac .uk/prospero/	Yes	No	No	No	No	No		Yes	MeSH	Yes	No	No	No	No	Yes	JBI SUMARI, Rayyan	Yes
2023-01-18 19:06:00	37	30-39	5-10 years	EMBASE, PubMed, PsychInfo, CINHAL	EMBASE, PubMed, PsychInfo, Other	No	Yes	Yes	No	No	No	No	Yes	Yes	Sometimes	EndNote	Yes	No	No	No	No	Rapid Review, Scoping Review, Systematic Review, Qualitative Systematic Review	Yes	Yes	Yes	Yes	No	No	No		Sometimes	crd. york .ac .uk/prospero/	Yes	No	No	No	No	No		No							Yes	Covidence	No
2023-01-18 21:52:23	33	30-39	less than a year	Cochrane Library, PubMed, PubMed Central, Scopus, Web of Science, PsychInfo	Cochrane Library, PubMed, PubMed Central, Scopus, Web of Science, PsychInfo	Yes	No	Yes	Yes	No	Yes	Yes	Yes	No	Sometimes	EndNote	Yes	No	No	No	No	Systematic Review	Yes	No	No	No	No	No	No		Yes, always	crd. york .ac .uk/prospero/	Yes	No	No	No	No	No		No							No
2023-01-19 02:13:25	33	30-39	1-5 years	Cochrane Library, EMBASE, PubMed, PubMed Central, Science Direct, Scopus, Web of Science, PsychInfo	Cochrane Library, EMBASE, PubMed, PubMed Central, Science Direct, Scopus, Web of Science, PsychInfo	Yes	Yes	Yes	Yes	Yes	Yes	Yes	Yes	No	Always	EndNote	Yes	No	No	No	No	Scoping Review, Systematic Review, Qualitative Systematic Review	Yes	Yes	No	Yes	No	No	No		Sometimes	crd. york .ac .uk/prospero/	Yes	No	No	No	No	No		No							Yes	Covidence, Rayyan	Yes
2023-01-19 03:07:18	33	30-39	>10 years	Cochrane Library, EMBASE, PubMed, Scopus, Web of Science, Sometimes: Bireme	Cochrane Library, EMBASE, PubMed, Scopus, Web of Science, Other	Yes	Yes	Yes	No	No	Yes	Yes	No	Yes	Always	EndNote, Rayyan	Yes	No	No	No	Yes	Scoping Review, Systematic Review	Yes	Yes	No	No	No	No	No		Sometimes	crd. york .ac .uk/prospero/	Yes	No	No	No	No	No		No							Yes	Rayyan, Review manager	Yes
2023-01-19 05:19:30	39	30-39	>10 years	Cochrane Library, EMBASE, PubMed, PubMed Central, Science Direct, Web of Science, PsychInfo	Cochrane Library, EMBASE, PubMed, PubMed Central, Science Direct, Web of Science, PsychInfo	Yes	Yes	Yes	Yes	Yes	No	Yes	Yes	No	Always	Mendeley, Zotero, Covidence	No	Yes	Yes	Yes	No	Scoping Review, Systematic Review	Yes	Yes	No	No	No	No	No		Yes, always	crd. york .ac .uk/prospero/	Yes	No	No	No	No	No		No							Yes	Covidence	No
2023-01-20 01:40:26	30	30-39	1-5 years	PubMed, PubMed Central, Science Direct, Scopus	PubMed, PubMed Central, Science Direct, Scopus	No	No	Yes	Yes	Yes	Yes	No	No	No	Sometimes	Mendeley	No	Yes	No	No	No	Systematic Review	Yes	No	No	No	No	No	No		Sometimes	crd. york .ac .uk/prospero/	Yes	No	No	No	No	Yes		Yes	MeSH	Yes	No	No	No	No	Yes	SysRev	No
2023-01-20 09:40:18	44	40-49	>10 years	Cochrane Library, EMBASE, PubMed, Scopus, Web of Science, medxriv/bioxriv	Cochrane Library, EMBASE, PubMed, Scopus, Web of Science, Other	Yes	Yes	Yes	No	No	Yes	Yes	No	Yes	Always	ReadCube	No	No	No	No	Yes	Rapid Review, Systematic Review	Yes	No	Yes	No	No	No	No		Sometimes	osf .io	No	No	Yes	No	No	No		No							Yes	Covidence	No
2023-01-20 19:17:32	62	60-69	>10 years	Cochrane Library, EMBASE, PubMed, PubMed Central, Scopus	Cochrane Library, EMBASE, PubMed, PubMed Central, Scopus	Yes	Yes	Yes	Yes	No	Yes	No	No	No	Always	EndNote, Mendeley	Yes	Yes	No	No	No	Systematic Review, Qualitative Systematic Review	Yes	No	No	Yes	No	No	No		Sometimes	cochrane .org	No	Yes	No	No	No	No		Yes	MeSH	Yes	No	No	No	No	No
2023-01-21 15:21:18	50	50-59	>10 years	Cochrane Library, EMBASE, PubMed, Scopus, Web of Science	Cochrane Library, EMBASE, PubMed, Scopus, Web of Science	Yes	Yes	Yes	No	No	Yes	Yes	No	No	Sometimes	Mendeley	No	Yes	No	No	No	Scoping Review, Systematic Review	Yes	Yes	No	No	No	No	No		Sometimes	none	No	No	No	No	Yes	No		No							No
2023-01-27 09:14:19	29	20-29	5-10 years	EMBASE, PubMed, Web of Science	EMBASE, PubMed, Web of Science	No	Yes	Yes	No	No	No	Yes	No	No	Sometimes	EndNote	Yes	No	No	No	No	Scoping Review, Systematic Review, Umbrella Review	Yes	Yes	No	No	Yes	No	No		Sometimes	crd. york .ac .uk/prospero/, SYRCLE-CAMARADES	Yes	No	No	No	Yes	No		No							Yes	Rayyan, SyRF	Yes
2023-02-01 13:59:00	27	20-29	1-5 years	Cochrane Library, EMBASE, PubMed, PubMed Central, Scopus, Web of Science	Cochrane Library, EMBASE, PubMed, PubMed Central, Scopus, Web of Science	Yes	Yes	Yes	Yes	No	Yes	Yes	No	No	Sometimes	EndNote	Yes	No	No	No	No	Systematic Review	Yes	No	No	No	No	No	No		Sometimes	cochrane .org	No	Yes	No	No	No	No		No							No
2023-02-01 17:10:22	40	40-49	>10 years	Cochrane Library, EMBASE, PubMed, Scopus, Web of Science, PsychInfo	Cochrane Library, EMBASE, PubMed, Scopus, Web of Science, PsychInfo	Yes	Yes	Yes	No	No	Yes	Yes	Yes	No	Always	EndNote	Yes	No	No	No	No	Rapid Review, Scoping Review, Systematic Review, Umbrella Review, Evidence map, Qualitative Systematic Review	Yes	Yes	Yes	Yes	Yes	Yes	No		Sometimes	crd. york .ac .uk/prospero/	Yes	No	No	No	No	No		Yes	Emtree, MeSH	Yes	Yes	No	No	No	Yes	SR-Accelerator	No
2023-02-01 18:08:55	38	30-39	5-10 years	Cochrane Library, EMBASE, PubMed, PubMed Central, Science Direct, Scopus, Web of Science	Cochrane Library, EMBASE, PubMed, PubMed Central, Science Direct, Scopus, Web of Science	Yes	Yes	Yes	Yes	Yes	Yes	Yes	No	No	Always	EndNote	Yes	No	No	No	No	Scoping Review, Systematic Review	Yes	Yes	No	No	No	No	No		Sometimes	cochrane .org	No	Yes	No	No	No	Yes		Yes	MeSH	Yes	No	No	No	No	No
2023-02-01 20:13:39	51	50-59	>10 years	Cochrane Library, EMBASE, PubMed, Scopus	Cochrane Library, EMBASE, PubMed, Scopus	Yes	Yes	Yes	No	No	Yes	No	No	No	Always	EndNote, Mendeley, Papers	Yes	Yes	No	No	Yes	Rapid Review, Scoping Review, Systematic Review	Yes	Yes	Yes	No	No	No	No		Yes, always	cochrane .org, crd. york .ac .uk/prospero/	Yes	Yes	No	No	No	No		No							No
2023-02-01 22:26:13	61	60-69	>10 years	Cochrane Library, PubMed, Web of Science	Cochrane Library, PubMed, Web of Science	Yes	No	Yes	No	No	No	Yes	No	No	Sometimes	Zotero	No	No	Yes	No	No	Systematic Review	Yes	No	No	No	No	No	No		Yes, always	crd. york .ac .uk/prospero/	Yes	No	No	No	No	Yes		No							No
2023-02-01 22:43:12	34	30-39	1-5 years	Cochrane Library, EMBASE, PubMed, Science Direct, Scopus, PsychInfo	Cochrane Library, EMBASE, PubMed, Science Direct, Scopus, PsychInfo	Yes	Yes	Yes	No	Yes	Yes	No	Yes	No	Always	EndNote, Mendeley, Covidence	Yes	Yes	No	Yes	No	Rapid Review, Systematic Review, Evidence map, Qualitative Systematic Review	Yes	No	Yes	Yes	No	Yes	No		Sometimes	crd. york .ac .uk/prospero/, figshare .com, osf .io	Yes	No	Yes	No	Yes	No		No							Yes	Covidence	No
2023-02-02 14:16:14	26	20-29	1-5 years	Cochrane Library, EMBASE, PubMed, PubMed Central, Scopus, Web of Science	Cochrane Library, EMBASE, PubMed, PubMed Central, Scopus, Web of Science	Yes	Yes	Yes	Yes	No	Yes	Yes	No	No	Never							Systematic Review, Systematic review and meta-analysis	Yes	No	No	No	No	No	Yes		Yes, always	crd. york .ac .uk/prospero/	Yes	No	No	No	No	No		No							No
2023-02-02 14:58:08	66	60-69	>10 years	Cochrane Library, EMBASE, PubMed, PubMed Central, Science Direct, Scopus, Web of Science	Cochrane Library, EMBASE, PubMed, PubMed Central, Science Direct, Scopus, Web of Science	Yes	Yes	Yes	Yes	Yes	Yes	Yes	No	No	Always	EndNote, Mendeley	Yes	Yes	No	No	No	Systematic Review	Yes	No	No	No	No	No	No		Sometimes	cochrane .org	No	Yes	No	No	No	No		Yes	MeSH	Yes	No	No	No	No	Yes	SysRev	No
2023-02-02 15:43:26	66	60-69	>10 years	Cochrane Library, EMBASE, PubMed Central, Scopus	Cochrane Library, EMBASE, PubMed Central, Scopus	Yes	Yes	No	Yes	No	Yes	No	No	No	Never							Systematic Review	Yes	No	No	No	No	No	No		Yes, always	cochrane .org	No	Yes	No	No	No	No		Yes	MeSH	Yes	No	No	No	No	Yes	SysRev	No
2023-02-02 15:55:23	60	60-69	>10 years	PubMed, Science Direct	PubMed, Science Direct	No	No	Yes	No	Yes	No	No	No	No	Never							Systematic Review	Yes	No	No	No	No	No	No		No, never							No		No							Yes	Review Manager (from Cochrane)	No
2023-02-02 21:29:46	44	40-49	5-10 years	Cochrane Library, EMBASE, PubMed, PubMed Central, Science Direct, Scopus	Cochrane Library, EMBASE, PubMed, PubMed Central, Science Direct, Scopus	Yes	Yes	Yes	Yes	Yes	Yes	No	No	No	Always	Mendeley	No	Yes	No	No	No	Rapid Review, Systematic Review	Yes	No	Yes	No	No	No	No		Yes, always	crd. york .ac .uk/prospero/	Yes	No	No	No	No	No		Yes	ICD-10, MeSH	Yes	No	Yes	No	No	Yes	Nested Knowledge, PICOPortal	No
2023-02-02 22:11:02	49	40-49	>10 years	Cochrane Library, EMBASE, PubMed, PubMed Central, Science Direct, Scopus, Web of Science, PsychInfo	Cochrane Library, EMBASE, PubMed, PubMed Central, Science Direct, Scopus, Web of Science, PsychInfo	Yes	Yes	Yes	Yes	Yes	Yes	Yes	Yes	No	Sometimes	EndNote	Yes	No	No	No	No	Rapid Review, Scoping Review, Systematic Review, Umbrella Review	Yes	Yes	Yes	No	Yes	No	No		Sometimes	cochrane .org, crd. york .ac .uk/prospero/, datadryad .org, figshare .com, osf .io, zenodo .org	Yes	Yes	Yes	Yes	Yes	Yes		No							Yes	Covidence	No
2023-02-02 23:27:07	41	40-49	>10 years	Cochrane Library, PubMed, PubMed Central, PsychInfo	Cochrane Library, PubMed, PubMed Central, PsychInfo	Yes	No	Yes	Yes	No	No	No	Yes	No	Always	EndNote, Rayaan	Yes	No	No	No	Yes	Rapid Review, Scoping Review, Systematic Review	Yes	Yes	Yes	No	No	No	No		Sometimes	crd. york .ac .uk/prospero/	Yes	No	No	No	No	No		No							Yes	Rayyan	Yes
2023-02-03 01:09:24	44	40-49	1-5 years	EMBASE, PubMed, Web of Science	EMBASE, PubMed, Web of Science	No	Yes	Yes	No	No	No	Yes	No	No	Always	EndNote	Yes	No	No	No	No	Systematic Review, Meta analysis	Yes	No	No	No	No	No	Yes		Sometimes	Prospero	Yes	No	No	No	No	No		Yes	ICD-10, MeSH	Yes	No	Yes	No	No	No
2023-02-03 09:46:19	42	40-49	>10 years	Cochrane Library, EMBASE, PubMed, Scopus	Cochrane Library, EMBASE, PubMed, Scopus	Yes	Yes	Yes	No	No	Yes	No	No	No	Always	Zotero	No	No	Yes	No	No	Scoping Review, Systematic Review, Umbrella Review	Yes	Yes	No	No	Yes	No	No		Sometimes	crd. york .ac .uk/prospero/, osf .io	Yes	No	Yes	No	No	No		No							Yes	Cadima, PICOPortal, RobotReviewer, Rayyan, SR-Accelerator	Yes
2023-02-03 10:06:22	36	30-39	5-10 years	Cochrane Library, EMBASE, PubMed	Cochrane Library, EMBASE, PubMed	Yes	Yes	No	No	No	No	No	No	No	Sometimes	EndNote	Yes	No	No	No	No	Rapid Review, Scoping Review, Systematic Review, Umbrella Review, Evidence map, Qualitative Systematic Review	Yes	Yes	Yes	Yes	Yes	Yes	No		Sometimes	osf .io	No	No	Yes	No	No	No		No							Yes	Covidence, DistillerSR, RobotReviewer, Rayyan, SR-Accelerator, Citationchaser, GROOVE	Yes
2023-02-05 16:46:49	27	20-29	1-5 years	Cochrane Library, EMBASE, PubMed, PubMed Central, Science Direct, Scopus, Web of Science	Cochrane Library, EMBASE, PubMed, PubMed Central, Science Direct, Scopus, Web of Science	Yes	Yes	Yes	Yes	Yes	Yes	Yes	No	No	Sometimes	EndNote, Mendeley, Paperpile, Zotero	Yes	Yes	Yes	No	Yes	Scoping Review, Systematic Review, Qualitative Systematic Review	Yes	Yes	No	Yes	No	No	No		Sometimes	crd. york .ac .uk/prospero/	Yes	No	No	No	No	No		No							No
2023-02-06 11:46:29	59	50-59	5-10 years	Cochrane Library, EMBASE, PubMed, PubMed Central, Science Direct, Scopus, Web of Science, PsychInfo	Cochrane Library, EMBASE, PubMed, PubMed Central, Science Direct, Scopus, Web of Science, PsychInfo	Yes	Yes	Yes	Yes	Yes	Yes	Yes	Yes	No	Always	Mendeley	No	Yes	No	No	No	Scoping Review, Systematic Review	Yes	Yes	No	No	No	No	No		Yes, always	Prospero	Yes	No	No	No	No	No		Yes	Emtree, MeSH	Yes	Yes	No	No	No	Yes	Covidence, DistillerSR	No
2023-02-07 07:58:36	52	50-59	>10 years	EMBASE, PubMed, Science Direct, Scopus	EMBASE, PubMed, Science Direct, Scopus	No	Yes	Yes	No	Yes	Yes	No	No	No	Always	Mendeley	No	Yes	No	No	No	Systematic Review	Yes	No	No	No	No	No	No		No, never							No		No							No
2023-02-07 16:11:44	40	40-49	5-10 years	EMBASE, PubMed, Science Direct, Scopus, Web of Science	EMBASE, PubMed, Science Direct, Scopus, Web of Science	No	Yes	Yes	No	Yes	Yes	Yes	No	No	Sometimes	EndNote, Mendeley	Yes	Yes	No	No	No	Systematic Review, Qualitative Systematic Review	Yes	No	No	Yes	No	No	No		No, never							No		No							Yes	Meta	No
2023-02-07 18:48:38	24	20-29	1-5 years	EMBASE, PubMed, PubMed Central, Science Direct, Scopus, Web of Science	EMBASE, PubMed, PubMed Central, Science Direct, Scopus, Web of Science	No	Yes	Yes	Yes	Yes	Yes	Yes	No	No	Always	EndNote	Yes	No	No	No	No	Systematic Review, Qualitative Systematic Review	Yes	No	No	Yes	No	No	No		Yes, always	crd. york .ac .uk/prospero/	Yes	No	No	No	No	No		No							No
2023-02-08 05:27:32	38	30-39	>10 years	Cochrane Library, PubMed, Scopus, Web of Science	Cochrane Library, PubMed, Scopus, Web of Science	Yes	No	Yes	No	No	Yes	Yes	No	No	Never							Systematic Review	Yes	No	No	No	No	No	No		Sometimes	crd. york .ac .uk/prospero/	Yes	No	No	No	No	No		No							No
2023-02-08 15:14:21	38	30-39	5-10 years	Cochrane Library, EMBASE, PubMed, PubMed Central, Science Direct, Scopus	Cochrane Library, EMBASE, PubMed, PubMed Central, Science Direct, Scopus	Yes	Yes	Yes	Yes	Yes	Yes	No	No	No	Always	Mendeley, Zotero	No	Yes	Yes	No	No	Systematic Review, Qualitative Systematic Review	Yes	No	No	Yes	No	No	No		Yes, always	crd. york .ac .uk/prospero/	Yes	No	No	No	No	No		Yes	MeSH	Yes	No	No	No	No	Yes	Rayyan	Yes
2023-02-08 15:19:03	48	40-49	5-10 years	PubMed, Science Direct	PubMed, Science Direct	No	No	Yes	No	Yes	No	No	No	No	Always	Mendeley	No	Yes	No	No	No	Rapid Review, Scoping Review	No	Yes	Yes	No	No	No	No		No, never							No		No							No
2023-02-08 15:58:30	55	50-59	>10 years	Cochrane Library, EMBASE, PubMed, Scopus	Cochrane Library, EMBASE, PubMed, Scopus	Yes	Yes	Yes	No	No	Yes	No	No	No	Sometimes	EndNote, Mendeley, Covidence	Yes	Yes	No	Yes	No	Rapid Review, Scoping Review, Systematic Review, Umbrella Review, Evidence map, Qualitative Systematic Review	Yes	Yes	Yes	Yes	Yes	Yes	No		Sometimes	crd. york .ac .uk/prospero/	Yes	No	No	No	No	Yes		Yes	dunno, colleague did it, probably MeSH	Yes	No	No	No	No	Yes	Covidence, REVMAN	No
2023-02-08 18:08:34	33	30-39	less than a year	PubMed, PubMed Central, Science Direct, Scopus, Web of Science, Google scholar	PubMed, PubMed Central, Science Direct, Scopus, Web of Science, Other	No	No	Yes	Yes	Yes	Yes	Yes	No	Yes	Always	Mendeley	No	Yes	No	No	No	Systematic Review	Yes	No	No	No	No	No	No		Yes, always	Prospero	Yes	No	No	No	No	No		No							No
2023-02-08 18:44:24	38	30-39	>10 years	Cochrane Library, PubMed, Scopus, Web of Science	Cochrane Library, PubMed, Scopus, Web of Science	Yes	No	Yes	No	No	Yes	Yes	No	No	Sometimes	Mendeley	No	Yes	No	No	No	Scoping Review, Systematic Review, Umbrella Review	Yes	Yes	No	No	Yes	No	No		Sometimes	crd. york .ac .uk/prospero/	Yes	No	No	No	No	No		No							Yes	Revman	No
2023-02-08 19:46:21	51	50-59	>10 years	PubMed, PubMed Central, Web of Science, PsychInfo, Pro quest	PubMed, PubMed Central, Web of Science, PsychInfo, Other	No	No	Yes	Yes	No	No	Yes	Yes	Yes	Always	EndNote, Rayyan	Yes	No	No	No	Yes	Rapid Review, Scoping Review, Systematic Review, Umbrella Review, Qualitative Systematic Review	Yes	Yes	Yes	Yes	Yes	No	No		Yes, always	crd. york .ac .uk/prospero/	Yes	No	No	No	No	No		No							No
2023-02-09 01:41:54	33	30-39	5-10 years	Cochrane Library, EMBASE, PubMed, Scopus, Web of Science	Cochrane Library, EMBASE, PubMed, Scopus, Web of Science	Yes	Yes	Yes	No	No	Yes	Yes	No	No	Always	EndNote	Yes	No	No	No	No	Scoping Review, Systematic Review	Yes	Yes	No	No	No	No	No		Sometimes	crd. york .ac .uk/prospero/, osf .io	Yes	No	Yes	No	No	No		No							Yes	Rayyan	Yes
2023-02-09 06:00:17	25	20-29	1-5 years	EMBASE, PubMed, Science Direct, Scopus	EMBASE, PubMed, Science Direct, Scopus	No	Yes	Yes	No	Yes	Yes	No	No	No	Always	EndNote, Mendeley, Zotero	Yes	Yes	Yes	No	No	Rapid Review, Scoping Review, Systematic Review, Umbrella Review	Yes	Yes	Yes	No	Yes	No	No		Yes, always	crd. york .ac .uk/prospero/, osf .io	Yes	No	Yes	No	No	No		Yes	Emtree, MeSH	Yes	Yes	No	No	No	Yes	JBI SUMARI, Rayyan	Yes
2023-02-09 07:21:08	43	40-49	>10 years	Cochrane Library, PubMed, PubMed Central, Science Direct, Scopus	Cochrane Library, PubMed, PubMed Central, Science Direct, Scopus	Yes	No	Yes	Yes	Yes	Yes	No	No	No	Never							Rapid Review, Scoping Review, Systematic Review	Yes	Yes	Yes	No	No	No	No		Sometimes	osf .io	No	No	Yes	No	No	No		No							No
2023-02-09 14:21:50	26	20-29	less than a year	Cochrane Library, PubMed, Scopus, Web of Science, cinhal	Cochrane Library, PubMed, Scopus, Web of Science, Other	Yes	No	Yes	No	No	Yes	Yes	No	Yes	Always	Mendeley	No	Yes	No	No	No	Systematic Review	Yes	No	No	No	No	No	No		Yes, always	data.mendeley .com	No	No	No	No	Yes	No		No							No
2023-02-14 18:27:15	53	50-59	>10 years	Cochrane Library, EMBASE, PubMed, PubMed Central, Science Direct, Scopus, Web of Science	Cochrane Library, EMBASE, PubMed, PubMed Central, Science Direct, Scopus, Web of Science	Yes	Yes	Yes	Yes	Yes	Yes	Yes	No	No	Sometimes	EndNote, Mendeley, RefWorks, Zotero	Yes	Yes	Yes	No	Yes	Rapid Review, Scoping Review, Systematic Review, Qualitative Systematic Review	Yes	Yes	Yes	Yes	No	No	No		Yes, always	cochrane .org	No	Yes	No	No	No	Yes		Yes	MeSH	Yes	No	No	No	No	Yes	Covidence, Rayyan	Yes
2023-02-15 10:12:19	43	40-49	>10 years	EMBASE, PubMed, Science Direct, Scopus, Web of Science	EMBASE, PubMed, Science Direct, Scopus, Web of Science	No	Yes	Yes	No	Yes	Yes	Yes	No	No	Sometimes	Mendeley	No	Yes	No	No	No	Systematic Review, Qualitative Systematic Review	Yes	No	No	Yes	No	No	No		Yes, always	datadryad .org	No	No	No	Yes	No	No		No							No
2023-02-22 21:34:42	38	30-39	1-5 years	PubMed Central, Scopus, Web of Science	PubMed Central, Scopus, Web of Science	No	No	No	Yes	No	Yes	Yes	No	No	Sometimes	EndNote	Yes	No	No	No	No	Systematic Review	Yes	No	No	No	No	No	No		Yes, always	crd. york .ac .uk/prospero/	Yes	No	No	No	No	No		Yes	MeSH	Yes	No	No	No	No	No
2023-02-22 21:39:37	76	70-79	>10 years	Cochrane Library, PubMed	Cochrane Library, PubMed	Yes	No	No	No	No	No	No	No	No	Never							Rapid Review, Systematic Review	Yes	No	Yes	No	No	No	No		No, never							No		No							No
2023-02-23 01:30:13	31	30-39	5-10 years	PubMed, PubMed Central, Science Direct, Scopus, Web of Science	PubMed, PubMed Central, Science Direct, Scopus, Web of Science	No	No	Yes	Yes	Yes	Yes	Yes	No	No	Sometimes	EndNote, Mendeley, Papers	Yes	Yes	No	No	Yes	Rapid Review, Scoping Review, Systematic Review	Yes	Yes	Yes	No	No	No	No		Yes, always	cochrane .org, datadryad .org, dataverse.harvard .edu, data.mendeley .com	No	Yes	No	Yes	Yes	No		No							Yes	Covidence, Data Abstraction Assistant, EPPI-Reviewer Web	No
2023-02-23 05:10:38	42	40-49	>10 years	EMBASE, PubMed, PubMed Central, Science Direct, Scopus, Web of Science, BioRX MedRXIv	EMBASE, PubMed, PubMed Central, Science Direct, Scopus, Web of Science, Other	No	Yes	Yes	Yes	Yes	Yes	Yes	No	Yes	Never							Scoping Review, Systematic Review	Yes	Yes	No	No	No	No	No		Sometimes	Prospero	Yes	No	No	No	No	No		No							Yes	Rayyan	Yes
2023-03-02 00:50:05	37	30-39	5-10 years	Cochrane Library, EMBASE, PubMed, PubMed Central, Web of Science	Cochrane Library, EMBASE, PubMed, PubMed Central, Web of Science	Yes	Yes	Yes	Yes	No	No	Yes	No	No	Always	EndNote	Yes	No	No	No	No	Scoping Review, Systematic Review	Yes	Yes	No	No	No	No	No		Yes, always	crd. york .ac .uk/prospero/, osf .io	Yes	No	Yes	No	No	No		Yes	MeSH	Yes	No	No	No	No	Yes	RobotReviewer, Rayyan, SRA- systematic review accelerator	Yes
2023-03-07 12:08:38	50	50-59	>10 years	Cochrane Library, EMBASE, PubMed, Web of Science	Cochrane Library, EMBASE, PubMed, Web of Science	Yes	Yes	Yes	No	No	No	Yes	No	No	Always	EndNote	Yes	No	No	No	No	Scoping Review, Systematic Review, Umbrella Review, Qualitative Systematic Review	Yes	Yes	No	Yes	Yes	No	No		Yes, always	datadryad .org, osf .io	No	No	Yes	Yes	No	Yes		No							Yes	DistillerSR, Rayyan	Yes
2023-03-08 00:34:29	42	40-49	5-10 years	Cochrane Library, EMBASE, PubMed, PubMed Central	Cochrane Library, EMBASE, PubMed, PubMed Central	Yes	Yes	Yes	Yes	No	No	No	No	No	Always	EndNote	Yes	No	No	No	No	Rapid Review, Scoping Review, Systematic Review, Umbrella Review	Yes	Yes	Yes	No	Yes	No	No		Sometimes	osf .io	No	No	Yes	No	No	No		No							Yes	SR-Accelerator	No
2023-03-14 22:59:51	46	40-49	5-10 years	Cochrane Library, PubMed, PubMed Central	Cochrane Library, PubMed, PubMed Central	Yes	No	Yes	Yes	No	No	No	No	No	Always	EndNote, Mendeley, RefWorks	Yes	Yes	No	No	Yes	Scoping Review, Systematic Review	Yes	Yes	No	No	No	No	No		Yes, always	crd. york .ac .uk/prospero/	Yes	No	No	No	No	No		Yes	MedDRA, MeSH	Yes	No	No	Yes	No	Yes	SysRev	No
2023-03-21 16:37:05	73	70-79	>10 years	PubMed, PubMed Central, Scopus, Web of Science, google scholar	PubMed, PubMed Central, Scopus, Web of Science, Other	No	No	Yes	Yes	No	Yes	Yes	No	Yes	Always	EndNote	Yes	No	No	No	No	Rapid Review, Scoping Review, Systematic Review, Qualitative Systematic Review	Yes	Yes	Yes	Yes	No	No	No		Sometimes	crd. york .ac .uk/prospero/	Yes	No	No	No	No	No		No							No
2023-03-22 02:49:00	64	60-69	1-5 years	EMBASE, PubMed, PubMed Central, Scopus, Web of Science	EMBASE, PubMed, PubMed Central, Scopus, Web of Science	No	Yes	Yes	Yes	No	Yes	Yes	No	No	Always	Mendeley	No	Yes	No	No	No	Systematic Review, Narrative review	Yes	No	No	No	No	No	Yes		Yes, always	crd. york .ac .uk/prospero/	Yes	No	No	No	No	Yes		Yes	MeSH	Yes	No	No	No	No	No
2023-03-22 17:05:56	28	20-29	1-5 years	Cochrane Library, PubMed, PubMed Central, Web of Science, Western Pacific Region Index Medicus, HERDIN Plus	Cochrane Library, PubMed, PubMed Central, Web of Science, Other	Yes	No	Yes	Yes	No	No	Yes	No	Yes	Sometimes	Zotero	No	No	Yes	No	No	Systematic Review	Yes	No	No	No	No	No	No		Yes, always	crd. york .ac .uk/prospero/	Yes	No	No	No	No	No		No							Yes	Covidence, Rayyan	Yes
2023-03-24 16:29:17	57	50-59	5-10 years	Cochrane Library, PubMed, Scopus, PsychInfo	Cochrane Library, PubMed, Scopus, PsychInfo	Yes	No	Yes	No	No	Yes	No	Yes	No	Always	EndNote	Yes	No	No	No	No	Rapid Review, Scoping Review, Systematic Review	Yes	Yes	Yes	No	No	No	No		Yes, always	crd. york .ac .uk/prospero/	Yes	No	No	No	No	No		No							Yes	Rayyan	Yes
2023-03-27 15:06:59	52	50-59	>10 years	Cochrane Library, PubMed, PubMed Central, Science Direct, Scopus, Web of Science	Cochrane Library, PubMed, PubMed Central, Science Direct, Scopus, Web of Science	Yes	No	Yes	Yes	Yes	Yes	Yes	No	No	Always	EndNote	Yes	No	No	No	No	Scoping Review, Systematic Review	Yes	Yes	No	No	No	No	No		Sometimes	cochrane .org	No	Yes	No	No	No	No		Yes	MeSH	Yes	No	No	No	No	Yes	SysRev	No
2023-03-29 00:48:53	52	50-59	>10 years	PubMed	PubMed	No	No	No	No	No	No	No	No	No	Always	EndNote	Yes	No	No	No	No	Rapid Review, Scoping Review, Systematic Review, Umbrella Review, Evidence map	Yes	Yes	Yes	No	Yes	Yes	No		Yes, always	crd. york .ac .uk/prospero/	Yes	No	No	No	No	No		No							Yes	DistillerSR	No
2023-03-29 01:48:35	29	20-29	5-10 years	PubMed, Science Direct, Scopus, Web of Science	PubMed, Science Direct, Scopus, Web of Science	No	No	Yes	No	Yes	Yes	Yes	No	No	Never							Rapid Review, Scoping Review	No	Yes	Yes	No	No	No	No		No, never							No		No							No
2023-03-29 04:08:43	56	50-59	5-10 years	Cochrane Library, EMBASE, PubMed, Scopus, Web of Science, PsychInfo, Allied and Complementary Medicine Database (AMED)	Cochrane Library, EMBASE, PubMed, Scopus, Web of Science, PsychInfo, Other	Yes	Yes	Yes	No	No	Yes	Yes	Yes	Yes	Always	EndNote, Covidence	Yes	No	No	Yes	No	Rapid Review, Scoping Review, Systematic Review, Umbrella Review, Qualitative Systematic Review	Yes	Yes	Yes	Yes	Yes	No	No		Sometimes	prospero	Yes	No	No	No	No	No		No							Yes	Covidence, RevMan, Cochrane RoB 2 excel file	No
2023-03-29 07:50:12	35	30-39	1-5 years	Cochrane Library, EMBASE, PubMed, PubMed Central, PsychInfo	Cochrane Library, EMBASE, PubMed, PubMed Central, PsychInfo	Yes	Yes	Yes	Yes	No	No	No	Yes	No	Always	EndNote, Rayyan	Yes	No	No	No	Yes	Rapid Review, Scoping Review, Systematic Review, Umbrella Review, Qualitative Systematic Review	Yes	Yes	Yes	Yes	Yes	No	No		Yes, always	osf .io, Medxriv	No	No	Yes	No	Yes	No		Yes	Cumulated Index of Nursing and Allied Health Literature (CINAHL), Emtree, MeSH	Yes	Yes	No	No	Yes	Yes	Covidence, RobotReviewer, Rayyan, SR-Accelerator	Yes
2023-03-29 09:33:55	32	30-39	5-10 years	Cochrane Library, EMBASE, PubMed, Science Direct, Scopus, Web of Science, PsychInfo	Cochrane Library, EMBASE, PubMed, Science Direct, Scopus, Web of Science, PsychInfo	Yes	Yes	Yes	No	Yes	Yes	Yes	Yes	No	Always	EndNote, Mendeley	Yes	Yes	No	No	No	Scoping Review, Systematic Review, Umbrella Review, Evidence map, Qualitative Systematic Review	Yes	Yes	No	Yes	Yes	Yes	No		Sometimes	crd. york .ac .uk/prospero/, osf .io	Yes	No	Yes	No	No	No		Yes	MeSH	Yes	No	No	No	No	No
2023-03-29 10:25:48	69	60-69	>10 years	Cochrane Library, PubMed, Scopus, google	Cochrane Library, PubMed, Scopus, Other	Yes	No	Yes	No	No	Yes	No	No	Yes	Always	EndNote	Yes	No	No	No	No	Scoping Review, Systematic Review	Yes	Yes	No	No	No	No	No		Sometimes	crd. york .ac .uk/prospero/	Yes	No	No	No	No	No		No							Yes	revman	No
2023-03-29 20:22:58	80	≥80	>10 years	Cochrane Library, EMBASE, PubMed Central, Web of Science	Cochrane Library, EMBASE, PubMed Central, Web of Science	Yes	Yes	No	Yes	No	No	Yes	No	No	Always	Covidence	No	No	No	Yes	No	Systematic Review, with meta-analyses	Yes	No	No	No	No	No	Yes		Yes, always	cochrane .org	No	Yes	No	No	No	Yes		No							Yes	Covidence	No
	indicated in the survey	grouped according to age indicated by respondents		indicated in the survey	replacing all additional entries with "other"	data prepared for analysis											data prepared for analysis						data prepared for analysis										data prepared for analysis									data prepared for analysis							data prepared for analysis
[truncated: 65 more columns]
